# Supplementary material for: Association of Delirium and Depression with Respiratory and Outcome Measures in COVID-19 Inpatients
Source: J Pers Med. 2023 Jul 29;13(8):1207. doi: 10.3390/jpm13081207 (PMC10456095; doi:10.3390/jpm13081207)
Supplement: Supplementary file 1 [file jpm-13-01207-s001.zip]

Archive with 1 entries (1 files):
- jpm-2361743-supplementary.pdf
